# Supplementary material for: Genomic Resources of Three Pulsatilla Species Reveal Evolutionary Hotspots, Species-Specific Sites and Variable Plastid Structure in the Family Ranunculaceae
Source: Int J Mol Sci. 2015 Sep 15;16(9):22258–79. doi: 10.3390/ijms160922258 (PMC4613307; doi:10.3390/ijms160922258)
Supplement: Supplementary file 1 [file ijms-16-22258-s001.zip]

Archive with 3 entries (2 files):
- ijms-89872-Supplementary Information/
- ijms-89872-Supplementary Information/ijms-89872-Table S1 and Figure S1.pdf
- ijms-89872-Supplementary Information/ijms-89872-Table S2-S4.xlsx
