# Supplementary material for: Genomic Resources of Three Pulsatilla Species Reveal Evolutionary Hotspots, Species-Specific Sites and Variable Plastid Structure in the Family Ranunculaceae
Source: Int J Mol Sci. 2015 Sep 15;16(9):22258–79. doi: 10.3390/ijms160922258 (PMC4613307; doi:10.3390/ijms160922258)
Supplement: Supplementary file 1 [file ijms-16-22258-s001.zip › ijms-89872-Supplementary Information/ijms-89872-Table S2-S4.xlsx]

## Sheet: Table S2
Table S2. Polymorphism of the Pulsatilla plastid genomes. Variable protein coding regions are marked yellow.
Region	Lenght	Indels	Substitution	P. patens	P. pratensis	P. vernalis	Remarks	PIC
rps8-rps4	342	0	2	1s	2s			0.584795
rps4-rps16	817	10	10	4s	4i,5i,3i,1i,1i,6s	3s,1i		2.44798
rps16intron	909	11	7	2s,5i	10s, 3i,4i,5i,6i	4i		1.9802
rps16-trnk-UUU	870	6	8	0	7s,1i,4i,4i,10i	0		1.6092
trnK-UUU intron	1037	1	6	1i,1s	2s	0	exl matK	0.675024
matK	1527	0	5	0	3s	0		0.327439
trnk-UUU-psbA	300	2	2	0	1s,3i	0		1.33333
psbA	1062	0	1	0	1s	0		0.094162
psbA-trnH	302	2	2	1i	1s	1s		1.3245
trnH-GUG-trnQ-UUG	132	2	1	0	1s	5i		2.27273
trnQ-UUG-psbK	359	1	2	6i	1s	1s		0.835655
psbL-trnS-GGA	138	2	1	1s	0	1i		2.17391
trnS-GGA-ycf3	823	0	2	0	2s	0		0.243013
ycf3-exon2	240	0	1	1s	0	0		0.416667
ycf3intron1	752	2	3	0	1s	2s,6i		0.664894
ycf3-psaA	722	2	1		6i,4i	1s		0.415512
psaA	2253	0	2	0	1s	0		0.0887705
psaB	2205	0	3	1s	2s	0		0.136054
rps14	303	0	2	0	1s	0		0.660066
rps14-trnfM-CAU	162	0	1	0	1s	0		0.617284
trnfM-CAU-trnG-GCC	222	2	1	0	1s,6i,11i	0		1.35135
trnG-GCC-psbZ	405	2	2	0	1i	0		0.987654
psbZ-trnS-UGA	373	3	3	12i	3s,4i,2i	0		1.60858
trnS-UGA-psbC	190	1	5	0	5s	1i		3.15789
psbD	1062	0	1	0	1s	0		0.094162
psbD-trnT-GGU	1360	9	1	0	1i,3i,4i,5i,6i,8i	0		0.735294
trnT-GGU-trnE-UCC	715	4	1	1i	1s,1i,10i	0		0.699301
trnY-GUA-trnT-GUC	685	11	13	0	9s,1i,5i,6i,6i,14i,149i	0		3.50365
trnT-GUC-psbM	1128	1	3	0	10i,3s	0		0.35461
psbM-petN	1220	4	3	1i	5i,1s,5i	1s,1i		0.57377
petN-trnC-GCA	490	2	0	0	6i, 5i	0		0.408163
trnC-GCA-rpoB	1080	0	1	0	0	1s		0.0925926
rpoB	3248	0	3	0	2s	0		0.0923645
rpoC1 intron	763	2	3	0	5i,1i,2s	0		0.655308
rpoC1 exon 1	1615	0	1	0	1s	0		0.0619195
rpoc2	4158	1	6	0	6i,3s	1s		0.16835
rpoc2-rps2	194	0	1	0	1s	0		0.515464
rps2-atpI	229	1	1	0	4i	0		0.873362
atpI	744	0	1	1s	0	0		0.134409
atpI-atpH	1150	3	4	1s	1i,6i,5i,2s	1s		0.608696
atpH-atpF	484	1	3	1s	5i	0		0.826446
atpF intron	800	3	4	0	3s,9i,4i	14i		0.875
atpA	1524	0	3	0	1s	0		0.19685
atpA-trnR-ucu	136	0	1	0	1s	0		0.735294
trnR-UCU-trnG-UCC	175	1	0	0	1i	0		0.571429
trnG-UCC intron	702	1	2	0	2s,1i	0		0.42735
trnG-UCC-trnS-GCU	1051	10	6	1i,1s	3s,4i,4i,4i	5i		1.52236
trnS-GCU-TrnL-UAA	649	5	3	1s	2s,1i,8i	4i		1.23267
trnL-UAA intron	502	0	1	0	1s	0		0.199203
trnL-UAA-trnF-GAA	446	4	1	6i	13i	0		1.12108
trnG-GAA-ndhJ	347	0	1	0	1s	0		0.288184
ndhJ-ndhK	144	1	4	4s,6i	0	0		3.47222
ndhK	684	0	3	0	3s	0		0.438596
ndhK-trnV-UAC	1219	16	13	2s,11i	7s,12i,1i,44i,6i,28i,20i,4i,1i,6i	1i,2s		2.379
trnV-UAC intron	587	1	1	0	1s	1i		0.340716
trnV-UAC-trnM-Cau	181	1	0	0	1i	0		0.552486
trnM-CAU-atpE	299	3	5	0	2s,5i	1s		2.67559
atpE	402	0	1	0	0	1s		0.248756
atpB	1503	0	2	0	0	0		0.133067
atpB-rbcL	877	4	3	0	3s,1i,2i,5i	0		0.798176
rbcL	1428	0	3	0	3s	0		0.210084
rbcL-accD	636	0	3	0	3s	0		0.471698
accD	1566	1	1	0	1s,5i	0		0.127714
accD-psaI	666	4	1	13i,1s	5i,8i	0		0.750751
psaI-ycf4	472	2	4	0	4s,3i,6i	0		1.27119
ycf4-cemA	570	1	4	0	4s,1i	0		0.877193
cemA	756	0	2	0	2s	0		0.26455
petA	969	0	1	0	1s	0		0.103199
petA-psbj	587	7	14	0	9s,6i,27i,14i,2i,13i,76i,5i	5s		3.57751
psbJ-psbL	119	0	1	0	1s	0		0.840336
psbE-petL	1276	7	8		8s,6i,4i	7i		1.17555
petL	96	0	2	0	2s	0		2.08333
petL-petG	195	2	5	2s	14i,1i,1s	1s		3.58974
trnW-CCA-trnp-UGG	166	0	1	0	1s	0		0.60241
trnP-UGG-psaJ	383	0	3	0	4i,2i	0		0.78329
psaJ	135	0	1	0	1s	0		0.740741
psaJ-rpl33	459	2	4	0	4i	1s		1.30719
rpl33	201	0	1	0	0	1s		0.497512
rpl33-rps18	208	1	0	0	38i	0		0.480769
rps18-rpl20	368	6	19	0	18s,4i,2i,6i,8i,9i	0		6.79348
rpl20-rps12	708	0	2	0	1s	0		0.282486
rps12-clpP	144	1	2	0	1i,2s	0		2.08333
clpP intron2	745	6	9	2s,15i	4i,5s,4i	6i,1s		2.01342
clpP intron1	783	2	2	0	2s	0		0.510856
clpP exon 2	289	0	1	1s	0	0		0.346021
clpP exon3	71	0	1	0	1s	0		1.40845
psbB	1527	0	1	0	1s	0		0.0654879
psbB-psbT	191	0	1	0	1s	0		0.52356
psbT-psbN	103	2	1	1i,1i	1s	0		2.91262
psbN-psbH	99	0	1	1s	0	0		1.0101
psbH	222	0	1	0	1s	0		0.45045
petB-exon1	84	0	1	0	1s	0		1.19048
petB intron	814	2	5	4i	5s,3i	0		0.859951
petD exon1	116	0	1	0	1s	0		0.862069
pedD intron	757	1	4	0	4i,1s	2s		0.660502
rpoA	1020	0	1	0	0	1s		0.0980392
rps11	417	0	2	0	1s	0		0.479616
rpl36-rps8	306	1	2	1s	1s	0		0.980392
rpl22	536	1	2	0	6i,2s	0		0.559701
rpl22-rps19	64	1	0		5i	0		1.5625
rpl2 intron	663	1	2	0	1i,2s	0		0.452489
ycf2	6825	0	5	0	5s	0		0.0732601
trnL-caa-ndhB	560	0	1	0	0	0		0.178571
ndhB-rps7	323	0	1	1s	0	0		0.309598
rps7-rps12	53	0	1	0	0	0		1.88679
rps12-trnV-gac	1965	4	5		1s,7i,22i,1i	4s		0.458015
rrna23	2810	0	1	0	1s	0		0.0355872
rrna5-trnR-ACG	243	1	1	0	1s,4i	0		0.823045
trnR-ACG-trnN-GUU	627	2	3	0	0	2s		0.797448
ycf1	5712	5	39	2s	6i,21i,36s,13i	1s		0.770308
ycf1-rps8	415	0	1	0	1s	0		0.240964
rps15	283	0	2	0	1s	1s		0.706714
rps15-ndhH	204	3	3	0	2s,28i,21i	0		2.94118
ndhH	1182	0	1	0	1s	0		0.0846024
ndhA intron	898	2	4	0	3s	21i		0.668151
ndhA exon2	539	0	1	0	1s	0		0.185529
ndhl-ndhG	102	1	1	0	1s,1i	0		1.96078
ndhG-ndhE	259	5	4	0	4s,6i,9i,10ii	0		3.4749
ndhE	306	0	1	0	1s	0		0.326797
psaC-ndhD	166	0	1	0	0	0		0.60241
ndhD	1467	0	5	1s	3s	1s		0.340832
ndhD-ccsA	611	15	25	1i,5s,3i	2i,6i,4i,38i,40i,10i,13i,10i,2i,18s	2s		6.54664
ccsA	966	1	3	0	6i,1s	1s		0.414079
ccsA-trnL-uag	107	0	1	0	0	0		0.934579
trnL-uag-ndhF	2114	16	17	2s	12s,1i,4i,5i,2i,6i,7i,5i,4i,6i,7i	2s		1.56102
ndhF	2286	1	7		5s,15i			0.349956
Total specific mutations				49s, 18i	294s, 138i	41s, 15i
Region	Lenght	Indels	Substitution	P. patens	P. pratensis	P. vernalis	Remarks	PIC
rps18-rpl20	368	6	19	0	18s,4i,2i,6i,8i,9i	0		6.79348
NdhD-ccsA	611	15	25	1i,5s,3i	2i,6i,4i,38i,40i,10i,13i,10i,2i,18s	2s		6.54664
PetL-petG	195	2	5	2s	14i,1i,1s	1s		3.58974
PetA-psbj	587	7	14	0	9s,6i,27i,14i,2i,13i,76i,5i	5s		3.57751
TrnY-GUA-trnT-GUC	685	11	13	0	9s,1i,5i,6i,6i,14i,149i	0		3.50365
NdhG-ndhE	259	5	4	0	4s,6i,9i,10ii	0		3.4749
Ndhj-ndhk	144	1	4	4s,6i	0	0		3.47222
TrnS-UGA-psbC	190	1	5	0	5s	1i		3.15789
rps15-ndhH	204	3	3	0	2s,28i,21i	0		2.94118
PsbT-psbN	103	2	1	1i,1i	1s	0		2.91262
TrnM-CAU-atpE	299	3	5	0	2s,5i	1s		2.67559
rps4-rps16	817	10	10	4s	4i,1s,5i,3i,1i,1i,5s	3s,1i		2.44798
Ndkc-trnV-UAC	1219	16	13	2s,11i	7s,12i,1i,44i,6i,28i,20i,4i,1i,6i	1i,2s		2.379
TrnH-GUG-trnQUUG	132	2	1	0	1s	5i		2.27273
PsbL-trnS-GGA	138	2	1	1s	0	1i		2.17391
petL	96	0	2	0	2s	0		2.08333
rps12-clpP	144	1	2	0	1i,2s	0		2.08333
clpP intron2	745	6	9	2s,15i	4i,5s,4i	6i,1s		2.01342
rps16intron	909	11	7	2s,5i	10s, 3i,4i,5i,6i	4i		1.9802
Ndhl-ndhG	102	1	1	0	1s,1i	0		1.96078
rps7-rps12	53	0	1	0	0	0		1.88679
rps16-trnk-UUU	870	6	8	0	7s,1i,4i,4i,10i	0		1.6092
PsbZ-trnS-UGA	373	3	3	12i	3s,4i,2i	0		1.60858
rpl22-rps19	64	1	0		5i	0		1.5625
TrnL-uag-ndhF	2114	16	17	2s	12s,1i,4i,5i,2i,6i,7i,5i,4i,6i,7i	2s		1.56102
TrnG-UCC-trnS-GCU	1051	10	6	1i,1s	3s,4i,4i,4i	5i		1.52236
clpP exon3	71	0	1	0	1s	0		1.40845
TrnfM-CAU-trnG-GCC	222	2	1	0	1s,6i,11i	0		1.35135
Trnk-UUU-psbA	300	2	2	0	1s,3i	0		1.33333
PsbA-trnH	302	2	2	1i	1s	1s		1.3245
PsaJ-rpl33	459	2	4	0	4i	1s		1.30719
PsaI-ycf4	472	2	4	0	4s,3i,6i	0		1.27119
TrnS-GCU-TrnL-UAA	649	5	3	1s	2s,1i,8i	4i		1.23267
PetB-exon1	84	0	1	0	1s	0		1.19048
PsbE-petL	1276	7	8		8s,6i,4i	7i		1.17555
TrnL-UAA-trnF-GAA	446	4	1	6i	13i	0		1.12108
PsbN-psbH	99	0	1	1s	0	0		1.0101
TrnG-GCC-psbZ	405	2	2	0	1i	0		0.987654
rpl36-rps8	306	1	2	1s	1s	0		0.980392
CcsA-trnL-uag	107	0	1	0	0	0		0.934579
ycf4-cemA	570	1	4	0	4s,1i	0		0.877193
atpF intron	800	3	4	0	3s,9i,4i	14i		0.875
rps2-atpI	229	1	1	0	4i	0		0.873362
petD exon1	116	0	1	0	1s	0		0.862069
petB intron	814	2	5	4i	5s,3i	0		0.859951
PsbJ-psbL	119	0	1	0	1s	0		0.840336
TrnQ-UUG-psbK	359	1	2	6i	1s	1s		0.835655
AtpH-atpF	484	1	3	1s	5i	0		0.826446
rrnA5-trnR-ACG	243	1	1	0	1s,4i	0		0.823045
AtpB-rbcL	877	4	3	0	3s,1i,2i,5i	0		0.798176
TrnR-ACG-trnN-GUU	627	2	3	0	0	2s		0.797448
TrnP-UGG-psaJ	383	0	3	0	4i,2i	0		0.78329
ycf1	5712	5	39	2s	6i,21i,36s,13i	1s		0.770308
AccD-psaI	666	4	1	13i,1s	5i,8i	0		0.750751
psaJ	135	0	1	0	1s	0		0.740741
PsbD-trnT-GGU	1360	9	1	0	1i,3i,4i,5i,6i,8i	0		0.735294
AtpA-trnR-UCU	136	0	1	0	1s	0		0.735294
rps15	283	0	2	0	1s	1s		0.706714
TrnT-GGU-trnE-UCC	715	4	1	1i	1s,1i,10i	0		0.699301
TrnK-UUU intron	1037	1	6	1i,1s	2s	0	exl matK	0.675024
ndhA intron	898	2	4	0	3s	21i		0.668151
ycf3intron1	752	2	3	0	1s	2s,6i		0.664894
pedD intron	757	1	4	0	4i,1s	2s		0.660502
rps14	303	0	2	0	1s	0		0.660066
rpoC1 intron	763	2	3	0	5i,1i,2s	0		0.655308
rps14-trnfM-CAU	162	0	1	0	1s	0		0.617284
AtpI-atpH	1150	3	4	1s	1i,6i,5i,2s	1s		0.608696
TrnW-CCA-trnp-UGG	166	0	1	0	1s	0		0.60241
PsaC-ndhD	166	0	1	0	0	0		0.60241
rps8-rps4	342	0	2	1s	2s			0.584795
PsbM-petN	1220	4	3	1i	5i,1s,5i	1s,1i		0.57377
TrnR-UCU-trnG-UCC	175	1	0	0	1i	0		0.571429
rpl22	536	1	2	0	6i,2s	0		0.559701
TrnV-UAC-trnM-Cau	181	1	0	0	1i	0		0.552486
PsbB-psbT	191	0	1	0	1s	0		0.52356
rpoc2-rps2	194	0	1	0	1s	0		0.515464
clpP intron1	783	2	2	0	2s	0		0.510856
rpl33	201	0	1	0	0	1s		0.497512
rpl33-rps18	208	1	0	0	38i	0		0.480769
rps11	417	0	2	0	1s	0		0.479616
RbcL-accD	636	0	3	0	3s	0		0.471698
rps12-trnV-GAC	1965	4	5		1s,7i,22i,1i	4s		0.458015
rpl2 intron	663	1	2	0	1i,2s	0		0.452489
psbH	222	0	1	0	1s	0		0.45045
ndhk	684	0	3	0	3s	0		0.438596
TrnG-UCC intron	702	1	2	0	2s,1i	0		0.42735
ycf3exon2	240	0	1	1s	0	0		0.416667
ycf3-psaA	722	2	1		6i,4i	1s		0.415512
ccsA	966	1	3	0	6i,1s	1s		0.414079
PetN-trnC-GCA	490	2	0	0	6i, 5i	0		0.408163
TrnT-GUC-psbM	1128	1	3	0	10i,3s	0		0.35461
ndhF	2286	1	7		5s,15i		+mutacje długości	0.349956
clpP exon 2	289	0	1	1s	0	0		0.346021
ndhD	1467	0	5	1s	3s	1s		0.340832
TrnV-UAC intron	587	1	1	0	1s	1i		0.340716
matk	1527	0	5	0	3s	0		0.327439
ndhE	306	0	1	0	1s	0		0.326797
Ndhb-rps7	323	0	1	1s	0	0		0.309598
TrnG-GAA-ndhj	347	0	1	0	1s	0		0.288184
rpl20-rps12	708	0	2	0	1s	0		0.282486
cemA	756	0	2	0	2s	0		0.26455
atpE	402	0	1	0	0	1s		0.248756
TrnS-GGA-ycf3	823	0	2	0	2s	0		0.243013
ycf1-rps8	415	0	1	0	1s	0		0.240964
rbcL	1428	0	3	0	3s	0		0.210084
TrnL-UAA intron	502	0	1	0	1s	0		0.199203
atpA	1524	0	3	0	1s	0		0.19685
ndhA exon2	539	0	1	0	1s	0		0.185529
TrnL-Caa-ndhb	560	0	1	0	0	0		0.178571
rpoc2	4158	1	6	0	6i,3s	1s		0.16835
psaB	2205	0	3	1s	2s	0		0.136054
atpI	744	0	1	1s	0	0		0.134409
atpB	1503	0	2	0	0	0		0.133067
accd	1566	1	1	0	1s,5i	0		0.127714
petA	969	0	1	0	1s	0		0.103199
rpoA	1020	0	1	0	0	1s		0.0980392
psbA	1062	0	1	0	1s	0		0.094162
psbD	1062	0	1	0	1s	0		0.094162
TrnC-GCA-rpoB	1080	0	1	0	0	1s		0.0925926
rpoB	3248	0	3	0	2s	0		0.0923645
psaA	2253	0	2	0	1s	0		0.0887705
ndhH	1182	0	1	0	1s	0		0.0846024
ycf2	6825	0	5	0	5s	0		0.0732601
psbB	1527	0	1	0	1s	0		0.0654879
rpoC1 exon 1	1615	0	1	0	1s	0		0.0619195
rrna23	2810	0	1	0	1s	0		0.0355872

## Sheet: Table S3
Table S3. Sample species, voucher specimens and sequencing results of species used in this study (OL- herbarium of the Department of Botany and Nature Protection, Olsztyn, Poland).
Species	Voucher	Sequencing Results (2 x 250 bp pair-end reads)	Plastome Length (bp)	Plastome Coverage	GenBank Accession Number (Plastid)	Nuclear rRNA Cluster Coverage	GenBank Accesion Number (rRNA)
Pulsatilla patens	Rudne, Poland, herb. OL	5,844,986	161.773	87×	KR297057	102×	KQ134910
Pulsatilla patens	Włocławek, Poland, herb. OL	6,234,126	161.884	105×	KR297058	133×	KQ134911
Pulsatilla pratensis	Bocheniec, Poland, herb. OL	4,988,092	162.459	61×	KR297059	78×	KQ134912
Pulsatilla pratensis	Carski Trakt, Poland, herb. OL	3,002,982	162.463	68×	KR297060	82×	KQ134913
Pulsatilla vernalis	Bocheniec, Poland, herb. OL	6,186,766	161.762	98×	KR297061	99×	KQ134914
Pulsatilla vernalis	Kielce, Poland, herb. OL	3,208,238	161.766	67×	KR297062	86×	KQ134915

## Sheet: Table S4
Table S4. The sequences of primers used for assembly validation.
Border	Primer 1	Primer 2
irb-LSC	CACTTTGGTATGTTTCGGGTTCG	CTGGGTGTTTTACCGGGACTAACTAG
IRA-LSC	CGAACGGATGCCCTAATTTTCATATG	GATATTAGACAAGCCTTCCTCTCA
IRB-SSC	GGAGGACGAATCTCTTCTTATCTCT	CATATTATTTATAAAGTAAATACATAT
